# Supplementary material for: Antimicrobiota vaccine induces lysine-mediated modulation of tick immunity affecting Borrelia colonization
Source: FEMS Microbiol Ecol. 2025 Aug 14;101(9):fiaf082. doi: 10.1093/femsec/fiaf082 (PMC12374725; doi:10.1093/femsec/fiaf082)
Supplement: fiaf082_Supplemental_Files [file fiaf082_supplemental_files.zip › Supplementary Table S1.xlsx]

## Sheet: volcano_CL-2406-ti-2-VSB-noinfo
identification	Buckets (ppm)	FC	log2(FC)	raw.pval
cho	B4_0653	0.63098	-0.66434	0.11733
asp	B2_7077	0.67794	-0.56076	0.19753
PC	B4_1418	0.68257	-0.55094	0.0039466
asn	B4_0156	0.6854	-0.54497	0.0030375
unk/asp	B2_6857	0.70058	-0.51338	0.41718
unk	B3_2976	0.70243	-0.50957	0.10506
unk	B2_8601	0.73751	-0.43927	0.3525
glc	B3_4724	0.77049	-0.37615	0.080844
GPC	B4_4096	0.79339	-0.3339	0.18468
GPC/tyr	B3_9348	0.84036	-0.25092	0.0115
unk	B2_8005	0.84096	-0.24989	0.77448
glc/tau	B3_4163	0.84779	-0.23822	0.075324
bet	B3_8857	0.85394	-0.22779	0.089683
met	B2_6517	0.85674	-0.22308	0.58558
GPC	B3_6444	0.85754	-0.22172	0.15205
glu/GABA	B2_3180	0.86087	-0.21613	0.45887
gly	B3_5282	0.87018	-0.20062	0.22199
asp	B2_7841	0.8734	-0.19528	0.6119
glc	B3_8411	0.87598	-0.19104	0.016534
tyr	B6_9143	0.88198	-0.18118	0.4047
asn/GPC	B3_9771	0.88724	-0.1726	0.29871
PC	B3_5936	0.88869	-0.17025	0.33628
glu	B3_7376	0.88963	-0.16873	0.24931
b-ala	B2_5451	0.89255	-0.16399	0.28928
GABA	B2_9787	0.8964	-0.15779	0.43073
glc/GPC	B3_6756	0.90402	-0.14557	0.31719
glc/cho	B3_5046	0.91624	-0.12621	0.54488
asn/acecys	B2_9144	0.91878	-0.12221	0.779
cre	B3_0391	0.93059	-0.10378	0.23912
glc	B3_7085	0.93206	-0.10151	0.17935
cre/tyr	B3_9095	0.93257	-0.10071	0.15049
unk	B2_1898	0.93468	-0.097463	0.35924
GPC/val	B3_6195	0.94117	-0.087474	0.42784
cho	B3_2097	0.95905	-0.060317	0.81718
accys	B2_0617	0.96275	-0.054771	0.69798
ala/unk	B3_7826	0.96485	-0.05163	0.6291
tau	B3_2721	0.96613	-0.049712	0.48705
asn/asp	B2_8268	0.97811	-0.031931	0.95285
PC	B3_5669	0.99079	-0.013356	0.90297
glu	B2_3816	0.99312	-0.0099562	0.98088
gln	B2_4329	1.0025	0.0035357	0.9938
glu	B2_0997	1.0053	0.007575	0.9341
ala	B3_7988	1.0066	0.0095573	0.94657
bet	B3_2454	1.0118	0.016875	0.66329
glu/unk	B2_0732	1.0181	0.025888	0.61376
gln/unk	B2_1637	1.0216	0.030875	0.76281
ile	B0_9170	1.0222	0.031636	0.61234
asn	B2_8445	1.026	0.036976	0.89699
ala/glu	B3_7515	1.0348	0.049415	0.11677
asn	B2_8708	1.0373	0.052834	0.91523
leu	B0_9361	1.0428	0.060418	0.76561
ala/unk	B3_7660	1.043	0.060708	0.23583
GPC	B3_2353	1.0443	0.062496	0.70307
glu	B2_0232	1.0583	0.081804	0.027526
3-HV	B1_2555	1.0613	0.085848	0.7092
gln	B2_4665	1.081	0.11231	0.75106
lys	B1_7357	1.1239	0.1685	0.54917
lys	B3_0192	1.1345	0.18212	0.089648
gln/glu/o-accho	B2_1442	1.1366	0.18475	0.082844
asn	B2_9580	1.1423	0.19192	0.72024
glu	B2_3432	1.1452	0.19566	0.32682
ace	B1_9062	1.1502	0.20186	0.1641
tyr	B3_0842	1.1651	0.22048	0.61496
maleate	B6_0210	1.1686	0.22481	0.63942
gln/glu/met	B2_1265	1.1714	0.22823	0.11603
ile?	B1_9398	1.1892	0.25002	0.16731
3HV	B2_3634	1.1917	0.25302	0.58112
lys	B3_0485	1.1927	0.25427	0.1196
tyr	B7_1977	1.2168	0.28312	0.042309
ile	B1_0066	1.2389	0.30908	0.17684
o-accho	B3_2270	1.2562	0.32902	0.058903
leu/ile	B0_9488	1.2605	0.33396	0.24855
val/ile	B0_9896	1.2708	0.34578	0.15715
val	B1_0399	1.2865	0.36346	0.15702
GABA	B2_2864	1.2898	0.36716	0.12922
lys	B1_9247	1.2951	0.37305	0.09701
leu	B0_9626	1.3656	0.44951	0.25592
lac/thr	B1_3365	1.4161	0.50192	0.37468
ala	B1_4870	1.4719	0.5577	0.29181
val	B0_9679	1.5227	0.60662	0.28051
b-ala	B3_1796	1.5435	0.62619	0.06732
