# Supplementary material for: Antimicrobiota vaccine induces lysine-mediated modulation of tick immunity affecting Borrelia colonization
Source: FEMS Microbiol Ecol. 2025 Aug 14;101(9):fiaf082. doi: 10.1093/femsec/fiaf082 (PMC12374725; doi:10.1093/femsec/fiaf082)
Supplement: fiaf082_Supplemental_Files [file fiaf082_supplemental_files.zip › Supplementary Table S2.xlsx]

## Sheet: Feuil1
	Amino Acids and Metabolites Detected (nmol/sample)										LC-HRMS list of the followed metabolites
Sample	Arg	Glu	His	Lys	Pro	Met	Serotonine	Phe	Tyr		Metabolite	Retention time [min]	m/z	IS
Blood	5.069	21.9	6.451	8.518	7.106	4.811	0.115	7.269	4.846
Unfed 1	0.105	0.249	0.087	0.139	0.065	0.038	NF	0.038	0.055		Serotonin	8.46	321.1445	Tryptophan-13C11
Unfed 2	0.041	0.119	0.04	0.124	0.039	0.026	NF	0.04	0.032		Lysine	7.68	319.1864	Lysine-13C6
Unfed 3	0.048	0.042	0.032	0.068	0.039	0.025	NF	0.035	0.027		Tryptophan-13C11	8.69	316.1865	-
Full engorged 1	1.385	4.456	0.839	1.867	0.328	0.352	0.025	0.157	0.609		Lysine-13C6	7.68	325.2065	-
Full engorged 2	4.224	8.68	2.767	5.721	1.253	0.282	0.082	0.452	1.564
