# Supplementary material for: Antimicrobiota vaccine induces lysine-mediated modulation of tick immunity affecting Borrelia colonization
Source: FEMS Microbiol Ecol. 2025 Aug 14;101(9):fiaf082. doi: 10.1093/femsec/fiaf082 (PMC12374725; doi:10.1093/femsec/fiaf082)
Supplement: fiaf082_Supplemental_Files [file fiaf082_supplemental_files.zip › Supplementary Table S3.xlsx]

## Sheet: Sheet1
	Group	Number of unique or shared nodes	Bacterial taxa
	DefMT6 and Scramble	67	Massilia
			Bacillus
			Acetobacteraceae
			Candidatus_Midichloria
			Comamonadaceae
			Lysobacter
			Lactococcus
			Gardnerella
			Nocardioides
			Paraclostridium
			Pseudomonas
			Brachybacterium
			Paracoccus
			Brevundimonas
			Granulicatella
			Borreliella
			Hydrogenophilus
			Alloprevotella
			Chitinophagaceae,uncultured
			Schlegelella
			Sphingomonas
			Novosphingobium
			Atopobium
			Pseudoxanthomonas
			Variovorax
			Micrococcus
			Hymenobacter
			Bacillaceae
			Saccharopolyspora
			Enhydrobacter
			Lactobacillus
			Brevibacterium
			Xanthomonadaceae
			Marmoricola
			Prevotella
			Allorhizobium-Neorhizobium-Pararhizobium-Rhizobium
			Corynebacterium
			Acinetobacter
			Methylobacterium-Methylorubrum
			Aerococcus
			Finegoldia
			Clostridium_sensu_stricto_1
			Lawsonella
			Microscillaceae,uncultured
			Xanthomonas
			Sediminibacterium
			Spiroplasma
			Neisseriaceae,uncultured
			Atopostipes
			Roseomonas
			Streptococcus
			JG30-KF-CM45
			Paenibacillus
			Staphylococcus
			Bacteria
			Chryseobacterium
			Escherichia-Shigella
			Psychrobacter
			Anaerococcus
			Microbacteriaceae
			Dietzia
			Sporocytophaga
			Dialister
			Cutibacterium
			Rhodobacter
			Kocuria
			Xanthobacteraceae
	Scramble	4	Deinococcus
			Acidibacter
			Parvimonas
			Saccharimonadales
	DefMT6	37	Microbacterium
			Mageibacillus
			Fastidiosipila
			Sphingopyxis
			Gemmatimonadaceae,uncultured
			Vulcaniibacterium
			Cloacibacterium
			Stenotrophomonas
			Flavisolibacter
			Lachnospiraceae_NK4A136_group
			hgcI_clade
			Mycobacterium
			Rubellimicrobium
			Actinomyces
			Haemophilus
			Porphyromonas
			Sphingobium
			67-14
			Sneathia
			Sphingobacterium
			Shuttleworthia
			Tepidimonas
			DNF00809
			Jeotgalicoccus
			Megasphaera
			Enterobacteriaceae
			Rothia
			Sporichthyaceae
			Peptoniphilus
			RB41
			Sphingomonadaceae
			Blastomonas
			Rhodobacteraceae
			Mesorhizobium
			Thioclava
			Aliterella
			Gemella
